# Supplementary material for: Combining Ability and Inheritance Nature of Agronomic Traits and Resistance to Pink Stem (Sesamia cretica) and Purple-Lined (Chilo agamemnon) Borers in Maize
Source: Plants (Basel). 2023 Mar 1;12(5):1105. doi: 10.3390/plants12051105 (PMC10005691; doi:10.3390/plants12051105)
Supplement: Supplementary file 1 [file plants-12-01105-s001.zip]

Archive with 1 entries (1 files):
- plants-2231920-supplementary.pdf
